# Supplementary material for: Integrated Analysis of Key Pathways and Drug Targets Associated With Vogt-Koyanagi-Harada Disease
Source: Front Immunol. 2020 Dec 15;11:587443. doi: 10.3389/fimmu.2020.587443 (PMC7769821; doi:10.3389/fimmu.2020.587443)
Supplement: Supplementary file 1 [file DataSheet_1.zip]

Archive with 6 entries (6 files):
- Supplementary Table 1.DOCX
- Supplementary Table 2.DOCX
- Supplementary Table 3.DOCX
- Supplementary Table 4.DOCX
- Supplementary Table 5.DOCX
- Supplementary Table 6.DOCX
